# Supplementary material for: Effects of Altered Catecholamine Metabolism on Pigmentation and Physical Properties of Sclerotized Regions in the Silkworm Melanism Mutant
Source: PLoS One. 2012 Aug 24;7(8):e42968. doi: 10.1371/journal.pone.0042968 (PMC3427318; doi:10.1371/journal.pone.0042968)
Supplement: Table S1 — The primers for Quantitative RT-PCR and the template DNA sequences of siRNA. (XLS) [file pone.0042968.s010.xls]

## Sheet: Sheet1
Table1. The primers for Quantitative RT-PCR
	F primer (5'---3')	R primer (5'---3')
Bm-Ddc	AGCCTTGGACTGCGGTGAT	ATAGCGGGATACGAGTTAGCG
Bm-ebony	GACGCCCAGGTCAAGATTCG	CGTAGCATAGCACCACGCACT
Bm-black	GTGGGCGGATGTCCTCAAA	GCAAGCCTTCCCGATTACG
Bm-Laccase2	CATCTCCCAGCCATCCCACT	CGAACCATCATAAACTCCCGT
Bm-tan	CCACGGTTCTCGTCTTTATGCTA	AGGAGGAGTGTTTCCAGGCTTT
Bm-iAANAT	TGAATCTCGCCGTCAATCTG	GAAACTCCATCGCTCAAGGTAG
Bm-sw22934	TTCGTACTGCTCTTCTCGT	CAAAGTTGATAGCAATTCCCT
Table2. The template DNA sequences of siRNA
	5'---3'
siRNA-1	GCACTGAGCTCGATGACTA
siRNA-2	GGAGAGAGGAAGTAGACTA
siRNA-3	CGGAGAGGCTCAATTACAA
siRNA-4	GGGACCTAGTACTGAAATT
